# Supplementary material for: Main and contralateral side stages of lesion affected bone union in the conservative treatment of adolescent lumbar spondylolysis: a multivariable analysis of 217 patients and 298 lesions in a retrospective cohort study
Source: J Orthop Surg Res. 2023 Jun 3;18:404. doi: 10.1186/s13018-023-03861-y (PMC10239085; doi:10.1186/s13018-023-03861-y)
Supplement: Supplementary file 1 — Additional file 1. Patient characteristics and results of conservative treatment: age, sex, level of lesions, main and contralateral side stage, spina bifida occulta, treatment period, presence of bone union. [file 13018_2023_3861_MOESM1_ESM.xlsx]

## Sheet: 298 lesions
No.	Age	13years more of under	sex	level of lesions	L5/Non-L5	main side stage	contralateral stage	spina bifida occula	treatment period	Bone union
1	17	More	female	L4	Non-L5	early	None	without	70	yes
2	14	More	male	L4	Non-L5	early	None	with	46	yes
3	16	More	male	L5	L5	pre-lysis	None	without	89	yes
4	16	More	male	L3	Non-L5	pre-lysis	pre-lysis	with	270	yes
5	16	More	male	L3	Non-L5	pre-lysis	pre-lysis	with	270	yes
6	16	More	male	L4	Non-L5	early	early	with	270	yes
7	16	More	male	L4	Non-L5	early	early	with	270	yes
8	14	More	male	L5	L5	pre-lysis	None	without	88	yes
9	17	More	male	L5	L5	early	terminal	with	126	no
10	16	More	male	L4	Non-L5	pre-lysis	None	with	189	yes
11	14	More	male	L5	L5	progressive	progressive	with	130	yes
12	14	More	male	L5	L5	progressive	progressive	with	130	yes
13	11	Under	male	L4	Non-L5	pre-lysis	None	with	155	yes
14	14	More	male	L5	L5	progressive	progressive	without	65	yes
15	14	More	male	L5	L5	progressive	progressive	without	65	yes
16	10	Under	male	L4	Non-L5	early	None	with	127	yes
17	11	Under	male	L4	Non-L5	pre-lysis	early	with	136	no
18	11	Under	male	L4	Non-L5	early	pre-lysis	with	136	no
19	12	Under	male	L5	L5	progressive	early	with	146	yes
20	12	Under	male	L5	L5	early	progressive	with	146	yes
21	16	More	female	L3	Non-L5	early	terminal	without	193	no
22	17	More	male	L4	Non-L5	early	terminal	without	91	yes
23	15	More	male	L3	Non-L5	early	early	with	136	yes
24	15	More	male	L3	Non-L5	early	early	with	136	yes
25	14	More	female	L4	Non-L5	pre-lysis	None	without	89	yes
26	14	More	male	L5	L5	progressive	early	without	132	yes
27	14	More	male	L5	L5	early	progressive	without	132	yes
28	17	More	female	L4	Non-L5	progressive	early	without	123	yes
29	17	More	female	L4	Non-L5	early	progressive	without	123	yes
30	13	More	male	L5	L5	early	None	with	82	yes
31	13	More	male	L5	L5	progressive	None	with	141	no
32	16	More	male	L5	L5	early	None	without	77	yes
33	11	Under	female	L3	Non-L5	pre-lysis	None	with	142	yes
34	17	More	male	L3	Non-L5	early	None	with	57	yes
35	17	More	male	L3	Non-L5	early	None	with	70	yes
36	17	More	male	L5	L5	early	early	with	135	yes
37	17	More	male	L5	L5	early	early	with	135	yes
38	18	More	male	L4	Non-L5	pre-lysis	None	without	51	yes
39	13	More	male	L5	L5	progressive	terminal	with	96	no
40	17	More	male	L5	L5	progressive	None	without	105	yes
41	16	More	male	L5	L5	pre-lysis	early	with	170	yes
42	16	More	male	L5	L5	early	pre-lysis	with	170	yes
43	15	More	male	L5	L5	early	None	without	61	yes
44	15	More	male	L5	L5	early	None	without	151	yes
45	14	More	male	L4	Non-L5	progressive	early	without	292	yes
46	14	More	male	L4	Non-L5	early	progressive	without	292	yes
47	14	More	male	L5	L5	early	None	with	148	yes
48	14	More	male	L5	L5	progressive	None	with	87	yes
49	13	More	female	L5	L5	progressive	terminal	with	236	no
50	13	More	female	L4	Non-L5	early	None	without	113	yes
51	13	More	female	L5	L5	pre-lysis	None	without	113	yes
52	15	More	male	L5	L5	progressive	None	with	191	no
53	12	Under	male	L5	L5	pre-lysis	early	with	70	no
54	12	Under	male	L5	L5	early	pre-lysis	with	70	no
55	16	More	male	L4	Non-L5	early	None	without	74	yes
56	16	More	male	L5	L5	pre-lysis	None	without	74	yes
57	17	More	male	L5	L5	early	None	without	59	yes
58	15	More	male	L5	L5	early	early	without	131	yes
59	15	More	male	L5	L5	early	early	without	131	yes
60	17	More	male	L3	Non-L5	early	early	without	36	yes
61	17	More	male	L3	Non-L5	early	early	without	36	yes
62	18	More	male	L3	Non-L5	early	early	without	175	no
63	18	More	male	L3	Non-L5	early	early	without	175	no
64	17	More	male	L4	Non-L5	pre-lysis	early	without	76	yes
65	17	More	male	L4	Non-L5	early	pre-lysis	without	76	yes
66	17	More	male	L5	L5	early	None	without	76	yes
67	14	More	male	L3	Non-L5	early	None	without	35	yes
68	14	More	male	L4	Non-L5	early	None	without	35	yes
69	10	Under	male	L5	L5	progressive	early	without	96	yes
70	10	Under	male	L5	L5	early	progressive	without	96	yes
71	13	More	male	L4	Non-L5	early	None	with	147	no
72	13	More	male	L4	Non-L5	progressive	terminal	with	70	no
73	16	More	female	L4	Non-L5	progressive	terminal	without	106	no
74	13	More	male	L5	L5	progressive	terminal	with	57	no
75	16	More	male	L5	L5	early	progressive	with	195	yes
76	16	More	male	L5	L5	early	progressive	with	195	yes
77	16	More	male	L4	Non-L5	early	early	without	100	yes
78	16	More	male	L4	Non-L5	early	early	without	100	yes
79	17	More	male	L4	Non-L5	early	None	without	55	yes
80	12	Under	male	L5	L5	early	terminal	with	133	no
81	13	More	male	L5	L5	pre-lysis	None	without	141	yes
82	16	More	female	L4	Non-L5	early	early	without	41	yes
83	16	More	female	L4	Non-L5	early	early	without	41	yes
84	15	More	male	L5	L5	early	None	without	62	yes
85	16	More	female	L5	L5	early	None	without	27	yes
86	14	More	female	L3	Non-L5	pre-lysis	None	without	91	yes
87	17	More	male	L4	Non-L5	pre-lysis	None	with	87	yes
88	13	More	male	L5	L5	pre-lysis	pre-lysis	without	111	yes
89	13	More	male	L5	L5	pre-lysis	pre-lysis	without	111	yes
90	14	More	male	L5	L5	progressive	terminal	with	158	no
91	15	More	female	L5	L5	early	None	without	111	yes
92	14	More	male	L3	Non-L5	pre-lysis	terminal	with	85	yes
93	12	Under	female	L5	L5	progressive	progressive	with	92	yes
94	12	Under	female	L5	L5	progressive	progressive	with	92	yes
95	16	More	male	L3	Non-L5	early	None	with	23	yes
96	17	More	male	L4	Non-L5	early	early	with	65	no
97	17	More	male	L4	Non-L5	early	early	with	65	no
98	13	More	male	L4	Non-L5	progressive	early	without	133	yes
99	13	More	male	L4	Non-L5	early	progressive	without	133	yes
100	13	More	female	L3	Non-L5	pre-lysis	early	with	111	yes
101	13	More	female	L3	Non-L5	early	pre-lysis	with	111	yes
102	13	More	female	L5	L5	progressive	early	with	131	no
103	13	More	female	L5	L5	early	progressive	with	131	no
104	17	More	male	L5	L5	early	None	with	203	yes
105	8	Under	male	L5	L5	progressive	progressive	with	105	yes
106	8	Under	male	L5	L5	progressive	progressive	with	105	yes
107	13	More	male	L5	L5	early	None	with	86	yes
108	16	More	female	L5	L5	early	early	without	97	yes
109	16	More	female	L5	L5	early	early	without	97	yes
110	13	More	male	L4	Non-L5	early	None	without	151	yes
111	11	Under	male	L5	L5	early	terminal	with	33	no
112	16	More	male	L5	L5	early	None	with	138	yes
113	12	Under	male	L5	L5	early	None	with	70	yes
114	15	More	female	L4	Non-L5	early	None	without	123	yes
115	12	Under	female	L5	L5	early	terminal	without	159	no
116	14	More	male	L5	L5	early	early	without	105	yes
117	14	More	male	L5	L5	early	early	without	105	yes
118	14	More	male	L4	Non-L5	early	None	with	52	yes
119	12	Under	male	L5	L5	progressive	early	with	122	no
120	12	Under	male	L5	L5	early	progressive	with	122	no
121	16	More	male	L5	L5	pre-lysis	None	with	111	yes
122	17	More	male	L5	L5	early	None	with	86	yes
123	17	More	male	L5	L5	early	None	with	133	yes
124	12	Under	male	L5	L5	early	None	with	119	yes
125	13	More	male	L5	L5	early	None	with	38	yes
126	13	More	female	L4	Non-L5	pre-lysis	None	without	81	yes
127	16	More	male	L5	L5	pre-lysis	terminal	with	112	yes
128	12	Under	male	L5	L5	pre-lysis	None	with	49	yes
129	13	More	male	L5	L5	early	None	without	159	yes
130	17	More	male	L5	L5	early	None	without	124	yes
131	16	More	male	L5	L5	progressive	progressive	without	91	no
132	16	More	male	L5	L5	progressive	progressive	without	91	no
133	16	More	male	L5	L5	early	terminal	without	124	yes
134	13	More	male	L5	L5	early	terminal	with	58	yes
135	14	More	male	L5	L5	progressive	early	without	102	yes
136	14	More	male	L5	L5	early	progressive	without	102	yes
137	14	More	male	L5	L5	pre-lysis	None	with	158	yes
138	15	More	male	L5	L5	pre-lysis	None	with	36	yes
139	13	More	male	L5	L5	progressive	terminal	without	77	no
140	13	More	female	L5	L5	progressive	terminal	with	103	no
141	17	More	male	L5	L5	early	terminal	with	123	no
142	17	More	male	L5	L5	progressive	terminal	without	118	no
143	17	More	male	L5	L5	early	terminal	without	79	no
144	12	Under	male	L5	L5	progressive	terminal	with	112	no
145	15	More	male	L4	Non-L5	progressive	progressive	with	333	no
146	15	More	male	L4	Non-L5	progressive	progressive	with	333	no
147	15	More	female	L3	Non-L5	pre-lysis	early	with	112	yes
148	15	More	female	L3	Non-L5	early	pre-lysis	with	112	yes
149	17	More	male	L4	Non-L5	pre-lysis	None	without	58	yes
150	13	More	male	L5	L5	early	None	with	108	yes
151	16	More	male	L5	L5	early	None	with	184	yes
152	14	More	female	L5	L5	pre-lysis	None	without	70	yes
153	15	More	male	L4	Non-L5	progressive	progressive	with	111	yes
154	15	More	male	L4	Non-L5	progressive	progressive	with	111	yes
155	13	More	male	L5	L5	early	None	with	85	yes
156	14	More	male	L5	L5	progressive	early	without	136	yes
157	14	More	male	L5	L5	early	progressive	without	136	yes
158	15	More	male	L5	L5	early	None	without	65	yes
159	16	More	male	L5	L5	pre-lysis	None	without	84	yes
160	13	More	male	L5	L5	progressive	terminal	with	77	no
161	16	More	male	L4	Non-L5	pre-lysis	None	with	277	yes
162	17	More	male	L3	Non-L5	pre-lysis	None	without	44	yes
163	14	More	male	L4	Non-L5	pre-lysis	None	with	63	yes
164	10	Under	male	L4	Non-L5	progressive	progressive	with	93	yes
165	10	Under	male	L4	Non-L5	progressive	progressive	with	93	yes
166	13	More	female	L5	L5	early	early	without	88	yes
167	13	More	female	L5	L5	early	early	without	88	yes
168	14	More	male	L5	L5	pre-lysis	progressive	with	64	no
169	14	More	male	L5	L5	progressive	pre-lysis	with	64	no
170	14	More	female	L3	Non-L5	pre-lysis	None	without	72	yes
171	15	More	female	L3	Non-L5	pre-lysis	None	without	105	yes
172	11	Under	male	L5	L5	pre-lysis	None	with	64	yes
173	12	Under	male	L5	L5	early	None	with	77	yes
174	17	More	male	L5	L5	early	None	with	137	yes
175	15	More	male	L4	Non-L5	early	None	with	145	yes
176	15	More	male	L5	L5	early	None	with	85	yes
177	17	More	male	L4	Non-L5	pre-lysis	None	with	110	yes
178	13	More	male	L5	L5	progressive	terminal	with	76	no
179	13	More	male	L4	Non-L5	early	None	with	85	yes
180	15	More	female	L3	Non-L5	pre-lysis	None	without	112	yes
181	16	More	male	L5	L5	pre-lysis	early	without	42	yes
182	16	More	male	L5	L5	early	pre-lysis	without	42	yes
183	11	Under	male	L5	L5	progressive	early	with	77	yes
184	11	Under	male	L5	L5	early	progressive	with	77	yes
185	14	More	female	L5	L5	early	None	with	105	yes
186	14	More	male	L4	Non-L5	progressive	early	with	117	yes
187	14	More	male	L4	Non-L5	early	progressive	with	117	yes
188	12	Under	female	L5	L5	progressive	progressive	without	112	yes
189	12	Under	female	L5	L5	progressive	progressive	without	112	yes
190	13	More	male	L5	L5	early	early	with	66	yes
191	13	More	male	L5	L5	early	early	with	66	yes
192	12	Under	male	L5	L5	progressive	early	with	129	yes
193	12	Under	male	L5	L5	early	progressive	with	129	yes
194	15	More	female	L5	L5	pre-lysis	early	without	99	yes
195	15	More	female	L5	L5	early	pre-lysis	without	99	no
196	14	More	male	L5	L5	pre-lysis	None	with	232	yes
197	15	More	male	L5	L5	pre-lysis	None	with	20	yes
198	15	More	male	L4	Non-L5	early	early	with	76	yes
199	15	More	male	L4	Non-L5	early	early	with	76	yes
200	9	Under	male	L5	L5	pre-lysis	None	with	66	yes
201	16	More	male	L5	L5	pre-lysis	early	with	118	yes
202	16	More	male	L5	L5	early	pre-lysis	with	118	yes
203	13	More	male	L5	L5	early	None	with	50	yes
204	14	More	male	L5	L5	early	early	with	96	yes
205	14	More	male	L5	L5	early	early	with	96	yes
206	17	More	male	L5	L5	early	None	with	206	yes
207	13	More	female	L3	Non-L5	progressive	terminal	without	66	yes
208	13	More	male	L5	L5	pre-lysis	None	without	64	yes
209	15	More	female	L5	L5	early	None	without	77	yes
210	17	More	female	L5	L5	pre-lysis	None	without	100	yes
211	14	More	male	L5	L5	progressive	progressive	without	59	no
212	14	More	male	L5	L5	progressive	progressive	without	59	no
213	16	More	male	L4	Non-L5	pre-lysis	early	without	129	yes
214	16	More	male	L4	Non-L5	early	pre-lysis	without	129	yes
215	14	More	male	L5	L5	early	None	with	91	yes
216	16	More	male	L5	L5	early	early	without	62	yes
217	16	More	male	L5	L5	early	early	without	62	yes
218	12	Under	male	L5	L5	pre-lysis	pre-lysis	with	112	yes
219	12	Under	male	L5	L5	pre-lysis	pre-lysis	with	112	yes
220	17	More	male	L5	L5	pre-lysis	None	without	49	yes
221	15	More	male	L5	L5	progressive	terminal	without	186	no
222	13	More	male	L4	Non-L5	pre-lysis	pre-lysis	without	37	yes
223	13	More	male	L4	Non-L5	pre-lysis	pre-lysis	without	37	yes
224	15	More	male	L5	L5	progressive	terminal	without	173	yes
225	15	More	male	L4	Non-L5	pre-lysis	None	with	62	yes
226	12	Under	male	L5	L5	progressive	progressive	without	171	no
227	12	Under	male	L5	L5	progressive	progressive	without	171	no
228	13	More	male	L5	L5	early	terminal	with	97	yes
229	14	More	male	L5	L5	progressive	terminal	with	161	no
230	14	More	female	L5	L5	early	terminal	with	287	yes
231	14	More	male	L5	L5	progressive	terminal	with	76	no
232	12	Under	male	L5	L5	pre-lysis	None	without	125	yes
233	8	Under	male	L5	L5	progressive	terminal	without	151	no
234	13	More	male	L5	L5	early	None	with	76	yes
235	14	More	female	L3	Non-L5	pre-lysis	None	with	121	yes
236	14	More	male	L5	L5	progressive	terminal	with	141	no
237	15	More	male	L5	L5	pre-lysis	None	with	106	yes
238	15	More	male	L5	L5	pre-lysis	early	without	63	yes
239	15	More	male	L5	L5	early	pre-lysis	without	63	yes
240	15	More	male	L5	L5	pre-lysis	early	without	158	yes
241	15	More	male	L5	L5	early	pre-lysis	without	158	yes
242	14	More	male	L4	Non-L5	early	terminal	without	135	no
243	12	Under	male	L4	Non-L5	pre-lysis	None	with	92	yes
244	16	More	male	L5	L5	progressive	progressive	with	161	no
245	16	More	male	L5	L5	progressive	progressive	with	161	no
246	12	Under	male	L5	L5	progressive	early	with	139	no
247	12	Under	male	L5	L5	early	progressive	with	139	no
248	15	More	male	L5	L5	pre-lysis	None	with	36	yes
249	12	Under	male	L5	L5	early	None	with	63	yes
250	14	More	female	L4	Non-L5	early	None	with	36	yes
251	12	Under	male	L5	L5	pre-lysis	pre-lysis	with	339	no
252	12	Under	male	L5	L5	pre-lysis	pre-lysis	with	339	no
253	12	Under	male	L5	L5	early	early	without	63	yes
254	12	Under	male	L5	L5	early	early	without	63	yes
255	13	More	female	L4	Non-L5	progressive	progressive	with	135	no
256	13	More	female	L4	Non-L5	progressive	progressive	with	135	no
257	11	Under	female	L5	L5	pre-lysis	None	with	79	yes
258	17	More	male	L4	Non-L5	pre-lysis	None	with	63	yes
259	14	More	male	L5	L5	progressive	terminal	without	96	no
260	15	More	male	L4	Non-L5	pre-lysis	pre-lysis	with	73	yes
261	15	More	male	L4	Non-L5	pre-lysis	pre-lysis	with	73	yes
262	14	More	male	L5	L5	pre-lysis	progressive	without	78	yes
263	14	More	male	L5	L5	progressive	pre-lysis	without	78	yes
264	13	More	male	L4	Non-L5	pre-lysis	pre-lysis	with	79	yes
265	13	More	male	L4	Non-L5	pre-lysis	pre-lysis	with	79	yes
266	13	More	male	L5	L5	pre-lysis	pre-lysis	without	48	yes
267	13	More	male	L5	L5	pre-lysis	pre-lysis	without	48	yes
268	11	Under	female	L5	L5	early	None	without	259	yes
269	15	More	male	L5	L5	pre-lysis	None	with	81	yes
270	16	More	male	L5	L5	early	None	without	116	yes
271	15	More	male	L5	L5	pre-lysis	None	with	107	yes
272	15	More	male	L5	L5	pre-lysis	None	without	90	yes
273	15	More	female	L5	L5	pre-lysis	terminal	without	112	yes
274	17	More	male	L3	Non-L5	pre-lysis	None	without	84	yes
275	17	More	male	L4	Non-L5	pre-lysis	None	without	84	yes
276	17	More	male	L5	L5	pre-lysis	None	without	84	yes
277	14	More	male	L4	Non-L5	pre-lysis	pre-lysis	with	113	yes
278	14	More	male	L4	Non-L5	pre-lysis	pre-lysis	with	113	yes
279	16	More	male	L4	Non-L5	pre-lysis	None	without	46	yes
280	13	More	male	L5	L5	pre-lysis	pre-lysis	without	130	no
281	13	More	male	L5	L5	pre-lysis	pre-lysis	without	130	no
282	15	More	male	L5	L5	progressive	progressive	without	112	no
283	15	More	male	L5	L5	progressive	progressive	without	112	no
284	16	More	male	L4	Non-L5	pre-lysis	None	with	44	yes
285	11	Under	male	L3	Non-L5	pre-lysis	None	without	101	yes
286	10	Under	female	L5	L5	pre-lysis	None	without	144	yes
287	13	More	male	L5	L5	early	early	without	113	yes
288	13	More	male	L5	L5	early	early	without	113	yes
289	18	More	male	L5	L5	pre-lysis	progressive	without	101	no
290	18	More	male	L5	L5	progressive	pre-lysis	without	101	no
291	12	Under	male	L5	L5	progressive	terminal	with	150	no
292	11	Under	female	L2	Non-L5	pre-lysis	None	without	84	yes
293	15	More	female	L5	L5	pre-lysis	None	without	142	yes
294	16	More	male	L4	Non-L5	early	early	without	161	no
295	16	More	male	L4	Non-L5	early	early	without	161	no
296	15	More	male	L5	L5	early	None	without	66	yes
297	17	More	female	L4	Non-L5	early	early	without	86	yes
298	17	More	female	L4	Non-L5	early	early	without	86	yes
